# Supplementary material for: Sea anemones (Cnidaria, Actiniaria) of Singapore: redescription and taxonomy of Phymanthuspinnulatus Martens in Klunzinger, 1877
Source: Zookeys. 2019 Apr 17;840:1–20. doi: 10.3897/zookeys.840.31390 (PMC6482116; doi:10.3897/zookeys.840.31390)
Supplement: XML Treatment for Phymanthus pinnulatus [file zookeys.840.31390-treatment1.xml]

<!DOCTYPE tp:taxon-treatment
  PUBLIC "-//TaxonX//DTD Taxonomic Treatment Publishing DTD v0 20100105//EN" "tax-treatment-NSO.dtd">
<tp:taxon-treatment xmlns:tp="http://www.plazi.org/taxpub"><tp:treatment-meta><kwd-group><label>Taxon classification</label><kwd><named-content xmlns:xlink="http://www.w3.org/1999/xlink" content-type="kingdom">Animalia</named-content></kwd><kwd><named-content xmlns:xlink="http://www.w3.org/1999/xlink" content-type="order">Actiniaria</named-content></kwd><kwd><named-content xmlns:xlink="http://www.w3.org/1999/xlink" content-type="family">Phymanthidae</named-content></kwd></kwd-group><mixed-citation publication-type="journal"><person-group><name><surname>Yap</surname><given-names>Nicholas Wei Liang</given-names></name><name><surname>Tan</surname><given-names>Ria</given-names></name><name><surname>Yong</surname><given-names>Clara Lei Xin</given-names></name><name><surname>Tan</surname><given-names>Koh Siang</given-names></name><name><surname>Huang</surname><given-names>Danwei</given-names></name></person-group><article-title>Sea anemones (<tp:taxon-name><tp:taxon-name-part taxon-name-part-type="phylum">Cnidaria</tp:taxon-name-part></tp:taxon-name>, <tp:taxon-name><tp:taxon-name-part taxon-name-part-type="order">Actiniaria</tp:taxon-name-part></tp:taxon-name>) of Singapore: redescription and taxonomy of <italic><tp:taxon-name><tp:taxon-name-part taxon-name-part-type="genus" reg="Phymanthus">Phymanthus</tp:taxon-name-part><tp:taxon-name-part taxon-name-part-type="species" reg="pinnulatus">pinnulatus</tp:taxon-name-part></tp:taxon-name></italic> Martens in Klunzinger, 1877</article-title><source>Zookeys</source><day>17</day><month>4</month><year>2019</year><volume>840</volume><fpage>1</fpage><lpage>20</lpage><pub-id pub-id-type="doi">10.3897/zookeys.840.31390</pub-id></mixed-citation></tp:treatment-meta><tp:nomenclature><tp:taxon-name>
                <tp:taxon-name-part taxon-name-part-type="genus" reg="Phymanthus">Phymanthus</tp:taxon-name-part>
                <tp:taxon-name-part taxon-name-part-type="species" reg="pinnulatus">pinnulatus</tp:taxon-name-part>
              </tp:taxon-name><tp:taxon-authority>Martens in Klunzinger, 1877</tp:taxon-authority><xref ref-type="fig" rid="F2">Figs 2</xref><xref ref-type="fig" rid="F3">, 3</xref><xref ref-type="fig" rid="F4">, 4</xref><xref ref-type="fig" rid="F5">, 5</xref><xref ref-type="fig" rid="F6">, 6</xref><xref ref-type="fig" rid="F7">, 7</xref><tp:nomenclature-citation-list><tp:nomenclature-citation><tp:taxon-name>
                    <tp:taxon-name-part taxon-name-part-type="genus" reg="Phymanthus">Phymanthus</tp:taxon-name-part>
                    <tp:taxon-name-part taxon-name-part-type="species" reg="pinnulatum">pinnulatum</tp:taxon-name-part>
                  </tp:taxon-name><comment>Martens in Klunzinger, 1877: 87 (original description).</comment></tp:nomenclature-citation><tp:nomenclature-citation><tp:taxon-name>
                    <tp:taxon-name-part taxon-name-part-type="genus" reg="Phymanthus">Phymanthus</tp:taxon-name-part>
                    <tp:taxon-name-part taxon-name-part-type="species" reg="pinnulatum">pinnulatum</tp:taxon-name-part>
                  </tp:taxon-name><comment>: <xref ref-type="bibr" rid="B17">Haddon 1898</xref>: 496; <xref ref-type="bibr" rid="B5">Carlgren 1949</xref>: 75.</comment></tp:nomenclature-citation><tp:nomenclature-citation><tp:taxon-name>
                    <tp:taxon-name-part taxon-name-part-type="genus" reg="Phymanthus">Phymanthus</tp:taxon-name-part>
                    <tp:taxon-name-part taxon-name-part-type="species" reg="pinnulatus">pinnulatus</tp:taxon-name-part>
                  </tp:taxon-name><comment>: <xref ref-type="bibr" rid="B12">Fautin 2016</xref>: 346.</comment></tp:nomenclature-citation></tp:nomenclature-citation-list></tp:nomenclature><tp:treatment-sec sec-type="material" id="SECID0EBJAE"><title>Occurrence and materials collected in Singapore</title><p>(Fig. <xref ref-type="fig" rid="F1">1</xref>). (* – observed alive; <bold>bold</bold> – morphotypes with smooth marginal tentacles or reduced protuberances):</p><p>Berlayer Creek (ZRC.CNI.1343 x4*), Big Sister’s Island (ZRC.CNI.0982 x1; <bold>ZRC.CNI.1103 x1</bold>*; ZRC.CNI.1163 x1*; ZRC.CNI.1045 x1*; ZRC.CNI.1347 x4*), Changi East Beaches (ZRC.CNI.1084 x1*; ZRC.CNI.1106 x1*), Chek Jawa (photographed but not collected), Cyrene Reef (ZRC.CNI.1089 x1*; ZRC.CNI.1112 x2*; ZRC.CNI.1145 x1*; ZRC.CNI.1342 x4*), East Coast Park Beaches (ZRC.CNI.1039 x1*; ZRC.CNI.1046 x1*; ZRC.CNI.1110 x1*), Kusu Island (ZRC.CNI.1162 x1*), Pulau Hantu (ZRC.CNI.0015 x1; BMNH1995.1006 x1; CASIZ161242 x1), Pulau Jong (<bold>BMNH1996.355 x1</bold>), Pulau Sekudu (ZRC.CNI.0738 x1), Pulau Semakau (ZRC.CNI.1031 x1*; ZRC.CNI.0318 x1; ZRC.CNI.0321 x1; <bold>ZRC.CNI.0322 x1</bold>; ZRC.CNI.0639 x1; ZRC.CNI.1098 x1*; ZRC.CNI.1361 x1*), Pulau Tekukor (<bold>ZRC.CNI.0993 x3*, of these only one has reduced protuberances</bold>; BMNH1996.313 x1; ZRC.CNI.1306 x1*), Sentosa (Tanjong Rimau) (ZRC.CNI.1345 x4*), St John’s Island (ZRC.CNI.0467 x1), Tanah Merah (photographed but not collected), Terumbu Bemban (ZRC.CNI.1223 x1*), Terumbu Pempang Tengah (ZRC.CNI.1028 x1*; <bold>ZRC.CNI.1029 x1</bold>*), Terumbu Raya (ZRC.CNI.1111 x1*), Terumbu Semakau (ZRC.CNI.0493 x1).</p><fig id="F1" position="float" orientation="portrait"><label>Figure 1.</label><caption><p>Map of Singapore where specimens of <italic><tp:taxon-name><tp:taxon-name-part taxon-name-part-type="genus" reg="Phymanthus">Phymanthus</tp:taxon-name-part><tp:taxon-name-part taxon-name-part-type="species" reg="pinnulatus">pinnulatus</tp:taxon-name-part></tp:taxon-name></italic> were collected for this study: 1, Berlayer Creek (<named-content xmlns:xlink="http://www.w3.org/1999/xlink" content-type="dwc:verbatimCoordinates" xlink:type="simple"><named-content content-type="geo-json" specific-use="{&#34;type&#34;:&#34;Point&#34;,&#34;coordinates&#34;:[103.806944,1.265556]}" id="NCID0EZPAE" xlink:type="simple">1°15'56"N; 103°48'25"E</named-content></named-content>); 2, Big Sisters’ Island (Pulau Subar Laut) (<named-content xmlns:xlink="http://www.w3.org/1999/xlink" content-type="dwc:verbatimCoordinates" xlink:type="simple"><named-content content-type="geo-json" specific-use="{&#34;type&#34;:&#34;Point&#34;,&#34;coordinates&#34;:[103.834722,1.213889]}" id="NCID0EBQAE" xlink:type="simple">1°12'50"N; 103°50'05"E</named-content></named-content>); 3, Changi East Beaches (<named-content xmlns:xlink="http://www.w3.org/1999/xlink" content-type="dwc:verbatimCoordinates" xlink:type="simple"><named-content content-type="geo-json" specific-use="{&#34;type&#34;:&#34;Point&#34;,&#34;coordinates&#34;:[104.008611,1.312500]}" id="NCID0EJQAE" xlink:type="simple">1°18'45"N; 104°00'31"E</named-content></named-content>); 4, Chek Jawa (<named-content xmlns:xlink="http://www.w3.org/1999/xlink" content-type="dwc:verbatimCoordinates" xlink:type="simple"><named-content content-type="geo-json" specific-use="{&#34;type&#34;:&#34;Point&#34;,&#34;coordinates&#34;:[103.989722,1.406944]}" id="NCID0ERQAE" xlink:type="simple">1°24'25"N; 103°59'23"E</named-content></named-content>); 5, Cyrene Reef (Terumbu Pandan) (<named-content xmlns:xlink="http://www.w3.org/1999/xlink" content-type="dwc:verbatimCoordinates" xlink:type="simple"><named-content content-type="geo-json" specific-use="{&#34;type&#34;:&#34;Point&#34;,&#34;coordinates&#34;:[103.755278,1.257778]}" id="NCID0EZQAE" xlink:type="simple">1°15'28"N; 103°45'19"E</named-content></named-content>); 6, East Coast Park Beaches (<named-content xmlns:xlink="http://www.w3.org/1999/xlink" content-type="dwc:verbatimCoordinates" xlink:type="simple"><named-content content-type="geo-json" specific-use="{&#34;type&#34;:&#34;Point&#34;,&#34;coordinates&#34;:[103.896111,1.293333]}" id="NCID0EBRAE" xlink:type="simple">1°17'36"N; 103°53'46"E</named-content></named-content>); 7, Kusu Island (Pulau Tembakul) (<named-content xmlns:xlink="http://www.w3.org/1999/xlink" content-type="dwc:verbatimCoordinates" xlink:type="simple"><named-content content-type="geo-json" specific-use="{&#34;type&#34;:&#34;Point&#34;,&#34;coordinates&#34;:[103.860833,1.223611]}" id="NCID0EJRAE" xlink:type="simple">1°13'25"N; 103°51'39"E</named-content></named-content>); 8, Pulau Hantu (<named-content xmlns:xlink="http://www.w3.org/1999/xlink" content-type="dwc:verbatimCoordinates" xlink:type="simple"><named-content content-type="geo-json" specific-use="{&#34;type&#34;:&#34;Point&#34;,&#34;coordinates&#34;:[103.750833,1.226389]}" id="NCID0ERRAE" xlink:type="simple">1°13'35"N; 103°45'03"E</named-content></named-content>); 9, Pulau Jong (<named-content xmlns:xlink="http://www.w3.org/1999/xlink" content-type="dwc:verbatimCoordinates" xlink:type="simple"><named-content content-type="geo-json" specific-use="{&#34;type&#34;:&#34;Point&#34;,&#34;coordinates&#34;:[103.786667,1.215000]}" id="NCID0EZRAE" xlink:type="simple">1°12'54"N; 103°47'12"E</named-content></named-content>); 10, Pulau Sekudu (<named-content xmlns:xlink="http://www.w3.org/1999/xlink" content-type="dwc:verbatimCoordinates" xlink:type="simple"><named-content content-type="geo-json" specific-use="{&#34;type&#34;:&#34;Point&#34;,&#34;coordinates&#34;:[103.988056,1.405278]}" id="NCID0EBSAE" xlink:type="simple">1°24'19"N; 103°59'17"E</named-content></named-content>); 11, Pulau Semakau (<named-content xmlns:xlink="http://www.w3.org/1999/xlink" content-type="dwc:verbatimCoordinates" xlink:type="simple"><named-content content-type="geo-json" specific-use="{&#34;type&#34;:&#34;Point&#34;,&#34;coordinates&#34;:[103.758611,1.199444]}" id="NCID0EJSAE" xlink:type="simple">1°11'58"N; 103°45'31"E</named-content></named-content>); 12, Pulau Tekukor (<named-content xmlns:xlink="http://www.w3.org/1999/xlink" content-type="dwc:verbatimCoordinates" xlink:type="simple"><named-content content-type="geo-json" specific-use="{&#34;type&#34;:&#34;Point&#34;,&#34;coordinates&#34;:[103.838333,1.230833]}" id="NCID0ERSAE" xlink:type="simple">1°13'51"N; 103°50'18"E</named-content></named-content>); 13, Sentosa (Tanjong Rimau) (<named-content xmlns:xlink="http://www.w3.org/1999/xlink" content-type="dwc:verbatimCoordinates" xlink:type="simple"><named-content content-type="geo-json" specific-use="{&#34;type&#34;:&#34;Point&#34;,&#34;coordinates&#34;:[103.832222,1.246389]}" id="NCID0EZSAE" xlink:type="simple">1°14'47"N; 103°49'56"E</named-content></named-content>); 14, St John’s Island (<named-content xmlns:xlink="http://www.w3.org/1999/xlink" content-type="dwc:verbatimCoordinates" xlink:type="simple"><named-content content-type="geo-json" specific-use="{&#34;type&#34;:&#34;Point&#34;,&#34;coordinates&#34;:[103.848611,1.221389]}" id="NCID0EBTAE" xlink:type="simple">1°13'17"N; 103°50'55"E</named-content></named-content>); 15, Tanah Merah (<named-content xmlns:xlink="http://www.w3.org/1999/xlink" content-type="dwc:verbatimCoordinates" xlink:type="simple"><named-content content-type="geo-json" specific-use="{&#34;type&#34;:&#34;Point&#34;,&#34;coordinates&#34;:[103.992778,1.312500]}" id="NCID0EJTAE" xlink:type="simple">1°18'45"N; 103°59'34"E</named-content></named-content>); 16, Terumbu Bemban (<named-content xmlns:xlink="http://www.w3.org/1999/xlink" content-type="dwc:verbatimCoordinates" xlink:type="simple"><named-content content-type="geo-json" specific-use="{&#34;type&#34;:&#34;Point&#34;,&#34;coordinates&#34;:[103.740833,1.210000]}" id="NCID0ERTAE" xlink:type="simple">1°12'36"N; 103°44'27"E</named-content></named-content>); 17, Terumbu Pempang Tengah (<named-content xmlns:xlink="http://www.w3.org/1999/xlink" content-type="dwc:verbatimCoordinates" xlink:type="simple"><named-content content-type="geo-json" specific-use="{&#34;type&#34;:&#34;Point&#34;,&#34;coordinates&#34;:[103.730556,1.225833]}" id="NCID0EZTAE" xlink:type="simple">1°13'33"N; 103°43'50"E</named-content></named-content>); 18, Terumbu Raya (<named-content xmlns:xlink="http://www.w3.org/1999/xlink" content-type="dwc:verbatimCoordinates" xlink:type="simple"><named-content content-type="geo-json" specific-use="{&#34;type&#34;:&#34;Point&#34;,&#34;coordinates&#34;:[103.752500,1.212778]}" id="NCID0EBUAE" xlink:type="simple">1°12'46"N; 103°45'09"E</named-content></named-content>); 19, Terumbu Semakau (<named-content xmlns:xlink="http://www.w3.org/1999/xlink" content-type="dwc:verbatimCoordinates" xlink:type="simple"><named-content content-type="geo-json" specific-use="{&#34;type&#34;:&#34;Point&#34;,&#34;coordinates&#34;:[103.768611,1.212778]}" id="NCID0EJUAE" xlink:type="simple">1°12'46"N; 103°46'07"E</named-content></named-content>).</p></caption><graphic xmlns:xlink="http://www.w3.org/1999/xlink" xlink:href="zookeys-840-001-g001.jpg" position="float" orientation="portrait" xlink:type="simple" id="oo_294696.jpg"/></fig></tp:treatment-sec><tp:treatment-sec sec-type="type material" id="SECID0ETUAE"><title>Type material examined.</title><p>Holotype, ZNB Cni 1324, collected by E. von Martens. A single specimen, 60 mm in length, flaccid, cut longitudinally, a slice of the distalmost margin and part of the proximal end missing, though a little of the pedal disc remains, cream-coloured entirely (Fig. <xref ref-type="fig" rid="F2">2A</xref>); NRS76 consists of three pieces originating from <named-content xmlns:xlink="http://www.w3.org/1999/xlink" content-type="dwc:institutional_code" xlink:type="simple">ZMB</named-content> Cni 1324 (see <xref ref-type="bibr" rid="B12">Fautin 2016</xref>), all pieces cream-coloured in preservative: a piece of the distalmost end with oral disc and marginal tentacles present, 11 mm in length; a piece of mesentery, fertile, 9 mm wide; a 30 mm longitudinal strip of the column (Fig. <xref ref-type="fig" rid="F2">2B</xref>).</p><fig id="F2" position="float" orientation="portrait"><label>Figure 2.</label><caption><p>Holotype of <italic><tp:taxon-name><tp:taxon-name-part taxon-name-part-type="genus" reg="Phymanthus">Phymanthus</tp:taxon-name-part><tp:taxon-name-part taxon-name-part-type="species" reg="pinnulatum">pinnulatum</tp:taxon-name-part></tp:taxon-name></italic> Martens in Klunzinger, 1877 <bold>A</bold> entire specimen present at the Museum für Naturkunde, Berlin (<named-content xmlns:xlink="http://www.w3.org/1999/xlink" content-type="dwc:institutional_code" xlink:type="simple">ZMB</named-content> Cni 1324), Germany <bold>B</bold> three pieces of the holotype removed from the Berlin specimen now at Naturhistoriska Riksmuseet (NRS76), Stockholm, Sweden. Abbreviations: m, mesenteries. mt, marginal tentacles. mf, mesenterial filaments. mp, marginal projection. o, oral disc. pd, pedal disc. Photographs by NWL Yap.</p></caption><graphic xmlns:xlink="http://www.w3.org/1999/xlink" xlink:href="zookeys-840-001-g002.jpg" position="float" orientation="portrait" xlink:type="simple" id="oo_294697.jpg"/></fig></tp:treatment-sec><tp:treatment-sec sec-type="natural history" id="SECID0ELWAE"><title>Natural history.</title><p>Usually encountered during low tide, with upper portion exposed, oral disc and marginal tentacles expanded (Fig. <xref ref-type="fig" rid="F3">3A, B, C</xref>). Sediment and small shell fragments may adhere to verrucae (Fig. <xref ref-type="fig" rid="F3">3D</xref>). Lower body usually deep in crevices or buried in sand or coral rubble. Pedal disc attached to buried rock, fragments of shell or coral rubble. Retracts quickly and deeply into substratum when disturbed, pulling in marginal tentacles completely. Animal typically found singly, with multiple individuals separated by a short distance (&gt; 20 cm), although clusters up to four have been observed. Zooxanthellate.</p><fig id="F3" position="float" orientation="portrait"><label>Figure 3.</label><caption><p>Living specimens of <italic><tp:taxon-name><tp:taxon-name-part taxon-name-part-type="genus" reg="Phymanthus">Phymanthus</tp:taxon-name-part><tp:taxon-name-part taxon-name-part-type="species" reg="pinnulatus">pinnulatus</tp:taxon-name-part></tp:taxon-name></italic>, external morphology of oral end <bold>A</bold> expanded individual of green “banded” colour morph, in situ. Photograph by R Tan <bold>B</bold> an expanded slaty-green “plain” coloured individual, with extensive branching of its protuberances, in situ. Photograph by R Tan <bold>C</bold> a third colour morph with brilliant electric blue marginal tentacles, in situ. Photograph by NWL Yap <bold>D</bold> a partially contracted individual in situ, with its oral end protruding from the substratum; note longitudinal rows of verrucae along intermesenterial spaces, extending proximally from the oral end towards mid column, in situ. Photograph by R Tan.</p></caption><graphic xmlns:xlink="http://www.w3.org/1999/xlink" xlink:href="zookeys-840-001-g003.jpg" position="float" orientation="portrait" xlink:type="simple" id="oo_294698.jpg"/></fig></tp:treatment-sec><tp:treatment-sec sec-type="Marginal tentacles" id="SECID0EZXAE"><title>Marginal tentacles.</title><p>96 in total; one individual with 98 (ZRC.CNI.1342). All of similar length, equal to oral disc radius or longer (Figs <xref ref-type="fig" rid="F3">3A, B</xref>). Arranged hexamerously in four cycles but octamerously in one individual (ZRC.CNI.1029). Cycle closest to margin exocoelic; innermost cycles endocoelic. One per endo-/exocoel. Ramified protuberances occur laterally along both sides, symmetrical, alternating between large and small knobs (Fig. <xref ref-type="fig" rid="F4">4A</xref>). In life, branching appears extensive; when preserved, appears as low knobs (Figs <xref ref-type="fig" rid="F4">4A, B</xref>, respectively). Extent of branching may vary; some individuals have protuberances as slight bumps while in others the entire length is smooth (Figs <xref ref-type="fig" rid="F4">4C, D</xref>). Tip narrow and blunt, without perforation (Fig. <xref ref-type="fig" rid="F4">4E</xref>); base wide. Colour variable, from greenish-brown, slatey-grey to blue with golden tinge (Figs <xref ref-type="fig" rid="F3">3A, B, C</xref>); tip with green, purple, or pink cast. In fixed individuals, tentacles cream-coloured to greenish, translucent. Protuberances cream-coloured to gold on oral side; usually with a white line adjoining opposite protuberances (Fig. <xref ref-type="fig" rid="F4">4A</xref>).</p><fig id="F4" position="float" orientation="portrait"><label>Figure 4.</label><caption><p>Marginal tentacle and marginal projection appearance of <italic><tp:taxon-name><tp:taxon-name-part taxon-name-part-type="genus" reg="Phymanthus">Phymanthus</tp:taxon-name-part><tp:taxon-name-part taxon-name-part-type="species" reg="pinnulatus">pinnulatus</tp:taxon-name-part></tp:taxon-name></italic><bold>A</bold> close-up of ramified protuberances of a living specimen. Photograph by NWL Yap <bold>B</bold> close-up of protuberances from a fixed specimen (ZRC.CNI.1345); note that finer details of protuberance branching are lost in preserved/fixed specimens, branching of protuberances now appear as knobs. Photograph by NWL Yap <bold>C</bold> a morphotype of that lacks ramified protuberances. Note that this individual (ZRC.CNI.1029) is atypical as it has lesser marginal tentacles, by which are also octo-ramously arranged. Photograph by NWL Yap. <bold>D</bold> a “smooth” tentacle morphotype, in situ. Photograph by R Tan <bold>E</bold> close-up of a marginal tentacle tip from a fixed specimen (ZRC.CNI.1342). Note absence of perforation at tip <bold>F</bold> close-up of a row of marginal projections of a fixed specimen (ZRC.CNI.1342). Note perforations (arrowed). Abbreviations: mt, marginal tentacles; mtt, marginal tentacle tip; p, protuberances. Photographs by NWL Yap.</p></caption><graphic xmlns:xlink="http://www.w3.org/1999/xlink" xlink:href="zookeys-840-001-g004.jpg" position="float" orientation="portrait" xlink:type="simple" id="oo_294699.jpg"/></fig></tp:treatment-sec><tp:treatment-sec sec-type="Column" id="SECID0E41AE"><title>Column.</title><p>Colour variable, from tan to translucent white. Distalmost end dark-brown. May appear whitish or cream-coloured in life, or with a light green tinge in preserved specimens. Distalmost end flared outwards when animal is expanded; mid-section uniform diameter; pedal end may spread outwards when animal is attached to a surface. Diameter of distalmost end greater than pedal disc. Marginal projections present along margin of distalmost end; may be inflated, perforated (Fig. <xref ref-type="fig" rid="F4">4F</xref>), with a central white dot. Dot not visible in preserved specimens. Longitudinal rows of adherent verrucae present, extending proximally to mid-section (Fig. <xref ref-type="fig" rid="F3">3D</xref>). In life, shell fragments or substratum particles may be attached to verrucae. Verrucae outline eye-shaped, as low white bumps, middle depressed, diameter &lt;1 mm. Verrucae rows endocoelic; alternate long and short rows. Longer rows with typically more than eight verrucae; shorter rows with less than five. Mesenterial insertions seen as white lines that extend from distalmost to pedal end. Past mid-section: plain and smooth, without any obvious structures. Cinclides present, visible only when limbus is expanded. Fosse present, shallow, ca. 1 mm deep.</p></tp:treatment-sec><tp:treatment-sec sec-type="Oral disc" id="SECID0EL2AE"><title>Oral disc.</title><p>Outline round, flat when fully expanded; diameter 40 mm or greater. Colour in life grey to dark brown, with white markings flanking outwards; in fixed specimens, cream-coloured to translucent white. Discal tentacles present, arranged in radial rows extending from mouth to marginal tentacles, both endo- and exocoelic, numerous in a row (Fig. <xref ref-type="fig" rid="F5">5A</xref>). Discal tentacles outline: slim oval, as low bumps (Fig. <xref ref-type="fig" rid="F5">5B</xref>), some with middle sunken in, dependent on state of expansion. Discal tentacles dark-brown or grey in life. In preserved individuals, these are very inconspicuous, seen as horizontally radiating short grey dashes (Fig. <xref ref-type="fig" rid="F5">5C</xref>), may be very faint, or not seen at all, depending on state and age of specimen (e.g. Figs <xref ref-type="fig" rid="F5">5C, D</xref>). Wall thin; dark lines corresponding to mesenterial insertions visible through wall, extends from the mouth to margin. Central mouth oval and flat, area around it may be translucent. Two siphonoglyphs, symmetrical. In life, these may be white with pinkish streaks. Preserved, siphonoglyphs appear cream-coloured.</p><fig id="F5" position="float" orientation="portrait"><label>Figure 5.</label><caption><p>Detail of the oral discs of <italic><tp:taxon-name><tp:taxon-name-part taxon-name-part-type="genus" reg="Phymanthus">Phymanthus</tp:taxon-name-part><tp:taxon-name-part taxon-name-part-type="species" reg="pinnulatus">pinnulatus</tp:taxon-name-part></tp:taxon-name></italic>, external morphology <bold>A</bold> top view of discal tentacles present on a live individual, arranged as radial rows between intermesenterial spaces, extending from the mouth towards the region of the marginal tentacles (ZRC.CNI.1361) <bold>B</bold> side view of discal tentacles of a living specimen; note the low and reduced elevation of tentacles (ZRC.CNI.1046) <bold>C</bold> faint and reduced radial rows of discal tentacles (arrowed) present on a recent, formalin-fixed specimen (ZRC.CNI.1345) <bold>D</bold> very reduced and barely noticeable remnants of discal tentacles (arrowed) present on the holotype (NRS76); note that this specimen was preserved before 1877. Abbreviations: m, mesenteries; mt, marginal tentacles. Photographs by NWL Yap.</p></caption><graphic xmlns:xlink="http://www.w3.org/1999/xlink" xlink:href="zookeys-840-001-g005.jpg" position="float" orientation="portrait" xlink:type="simple" id="oo_294700.jpg"/></fig></tp:treatment-sec><tp:treatment-sec sec-type="Pedal disc" id="SECID0EQ4AE"><title>Pedal disc.</title><p>Oval, flat, same colour as proximal section of column. Thin-walled, mesenterial insertions appear as radiating white lines. Strongly adherent; readily attaches to surfaces to follow contour of substratum.</p></tp:treatment-sec><tp:treatment-sec sec-type="Internal morphology" id="SECID0EV4AE"><title>Internal morphology.</title><p>Actinopharynx longitudinally pleated, extends proximally until mid-column. Oral and marginal stomata present. Mesenteries contain zooxanthellae, arranged in three orders. All 12 pairs of highest order complete, fertile and with filaments; two of these directives, each attached to a siphonoglyph. Mesenteries of second order incomplete, but all fertile with filaments, 12 pairs. In one individual (ZRC.CNI.0467) nine pairs of imperfect mesenteries were present in the second order. Twenty-four pairs of mesenteries small, without filaments and retractor pennon make up third order. All mesenteries, except smallest, extend to the proximal end. Sphincter muscle absent (Fig. <xref ref-type="fig" rid="F6">6A</xref>). Retractor muscles: strong, diffuse to diffuse circumscript. Parietobasilar muscle extends away from mesentery, as a reduced pennon (Fig. <xref ref-type="fig" rid="F6">6B</xref>), poorly developed. No internal broods encountered.</p><fig id="F6" position="float" orientation="portrait"><label>Figure 6.</label><caption><p>Internal musculature of <italic><tp:taxon-name><tp:taxon-name-part taxon-name-part-type="genus" reg="Phymanthus">Phymanthus</tp:taxon-name-part><tp:taxon-name-part taxon-name-part-type="species" reg="pinnulatus">pinnulatus</tp:taxon-name-part></tp:taxon-name></italic><bold>A</bold> longitudinal section of ZRC.CNI.0321 at the margin, showing lack of marginal sphincter muscle. Fosse is indicated by a black star <bold>B</bold> cross-section of ZRC.CNI.0993. Note the presence of well-developed retractor muscles (white star), and oocytes. Abbreviations: a, actinopharynx; d, directives; mp, marginal projection; mt, marginal tentacle; pb, parietolbasilar muscle. Scale bar: 10 mm. Photographs by NWL Yap.</p></caption><graphic xmlns:xlink="http://www.w3.org/1999/xlink" xlink:href="zookeys-840-001-g006.jpg" position="float" orientation="portrait" xlink:type="simple" id="oo_294701.jpg"/></fig></tp:treatment-sec><tp:treatment-sec sec-type="Cnidom" id="SECID0EO6AE"><title>Cnidom.</title><p>Spirocysts, basitrichs, microbasic <italic>p</italic>-mastigophores (Table <xref ref-type="table" rid="T1">1</xref>). Cnidae illustrated in Fig. <xref ref-type="fig" rid="F7">7</xref>. No cnidom data yielded from holotype (i.e., <named-content xmlns:xlink="http://www.w3.org/1999/xlink" content-type="dwc:institutional_code" xlink:type="simple">ZMB</named-content> Cni 1324 and <named-content xmlns:xlink="http://www.w3.org/1999/xlink" content-type="dwc:institutional_code" xlink:type="simple">NRS</named-content> 76), cnidae present damaged with crystalline appearance.</p></tp:treatment-sec><tp:treatment-sec sec-type="distribution" id="SECID0EJAAG"><title>Distribution.</title><p>Singapore (<xref ref-type="bibr" rid="B24">Klunzinger 1877</xref>; this study), Indonesia (pers. obs.; see discussion below) and Northern Australia (see discussion below).</p><fig id="F7" position="float" orientation="portrait"><label>Figure 7.</label><caption><p>Cnidae of <italic><tp:taxon-name><tp:taxon-name-part taxon-name-part-type="genus" reg="Phymanthus">Phymanthus</tp:taxon-name-part><tp:taxon-name-part taxon-name-part-type="species" reg="pinnulatus">pinnulatus</tp:taxon-name-part></tp:taxon-name></italic><bold>A</bold> spirocyst <bold>B</bold> basitrich <bold>C</bold> spirocyst <bold>D</bold> basitrich <bold>E</bold> spirocyst <bold>F</bold> basitrich <bold>G</bold> basitrich <bold>H</bold> basitrich <bold>I</bold> basitrich <bold>J</bold> microbasic <italic>p</italic>-mastigophore <bold>K</bold> small basitrich <bold>L</bold> large basitrich <bold>M</bold> microbasic <italic>p</italic>-mastigophore. Scale bar: 10 μm. Photographs by NWL Yap.</p></caption><graphic xmlns:xlink="http://www.w3.org/1999/xlink" xlink:href="zookeys-840-001-g007.jpg" position="float" orientation="portrait" xlink:type="simple" id="oo_294702.jpg"/></fig><table-wrap id="T1" position="float" orientation="portrait"><label>Table 1.</label><caption><p>Cnidom of <italic><tp:taxon-name><tp:taxon-name-part taxon-name-part-type="genus" reg="Phymanthus">Phymanthus</tp:taxon-name-part><tp:taxon-name-part taxon-name-part-type="species" reg="pinnulatus">pinnulatus</tp:taxon-name-part></tp:taxon-name></italic> Martens in Klunzinger, 1877. Measurements in μm; size outliers of single capsules are presented in values within parentheses. Abbreviations: N = the number of specimens having that type of cnidae to total specimens examined; n = total number of capsules measured for each type. Letters in parentheses following cnidae type refer to its illustration in Fig. <xref ref-type="fig" rid="F7">7</xref>.</p></caption><table id="TID0EQNAG" rules="all"><tbody><tr><td rowspan="2" colspan="1">
                        <bold>Tissue</bold>
                      </td><td rowspan="2" colspan="1">
                        <bold>Cnidae</bold>
                      </td><td rowspan="1" colspan="3">
                        <bold><italic><tp:taxon-name><tp:taxon-name-part taxon-name-part-type="genus" reg="Phymanthus">Phymanthus</tp:taxon-name-part><tp:taxon-name-part taxon-name-part-type="species" reg="pinnulatus">pinnulatus</tp:taxon-name-part></tp:taxon-name></italic> Martens in Klunzinger, 1877</bold>
                      </td></tr><tr><td rowspan="1" colspan="1">
                        <bold>Range length × range width</bold>
                      </td><td rowspan="1" colspan="1">
                        <bold>N</bold>
                      </td><td rowspan="1" colspan="1">
                        <bold>n</bold>
                      </td></tr><tr><td rowspan="2" colspan="1">Marginal tentacles</td><td rowspan="1" colspan="1">Spirocysts (A)</td><td rowspan="1" colspan="1">13.5–26.5(27.5) × 2.0–4.2</td><td rowspan="1" colspan="1">9/9</td><td rowspan="1" colspan="1">91</td></tr><tr><td rowspan="1" colspan="1">Basitrichs (B)</td><td rowspan="1" colspan="1">14.7–25.7(26.5) × 2.0–3.7(4.7)</td><td rowspan="1" colspan="1">9/9</td><td rowspan="1" colspan="1">93</td></tr><tr><td rowspan="2" colspan="1">Protuberances</td><td rowspan="1" colspan="1">Spirocysts (C)</td><td rowspan="1" colspan="1">(10.0)13.0–24.0 × 2.0–4.0</td><td rowspan="1" colspan="1">9/9</td><td rowspan="1" colspan="1">90</td></tr><tr><td rowspan="1" colspan="1">Basitrichs (D)</td><td rowspan="1" colspan="1">11.0–21.0 × 2.0–3.0</td><td rowspan="1" colspan="1">9/9</td><td rowspan="1" colspan="1">100</td></tr><tr><td rowspan="2" colspan="1">Discal tentacles</td><td rowspan="1" colspan="1">Spirocysts (E)</td><td rowspan="1" colspan="1">14.0–26.0 × 2.0–4.5(5.0)</td><td rowspan="1" colspan="1">9/9</td><td rowspan="1" colspan="1">90</td></tr><tr><td rowspan="1" colspan="1">Basitrichs (F)</td><td rowspan="1" colspan="1">(8.0)10.0–19.0 × 2.0–3.0</td><td rowspan="1" colspan="1">9/9</td><td rowspan="1" colspan="1">90</td></tr><tr><td rowspan="1" colspan="1">Marginal pseudoacrorhagi</td><td rowspan="1" colspan="1">Basitrichs (G)</td><td rowspan="1" colspan="1">12.0–17.0 × 2.0–3.0</td><td rowspan="1" colspan="1">9/9</td><td rowspan="1" colspan="1">100</td></tr><tr><td rowspan="1" colspan="1">Column</td><td rowspan="1" colspan="1">Basitrichs (H)</td><td rowspan="1" colspan="1">13.0–23.1(25.0) × 2.0–3.7(4.2)</td><td rowspan="1" colspan="1">9/9</td><td rowspan="1" colspan="1">100</td></tr><tr><td rowspan="2" colspan="1">Actinopharynx</td><td rowspan="1" colspan="1">Basitrichs (I)</td><td rowspan="1" colspan="1">11.5–25.5 × 2.0–4.5</td><td rowspan="1" colspan="1">9/9</td><td rowspan="1" colspan="1">100</td></tr><tr><td rowspan="1" colspan="1">Microbasic <italic>p</italic>-mastigophores (J)</td><td rowspan="1" colspan="1">14.7–25.7 × 4.0–7.9</td><td rowspan="1" colspan="1">9/9</td><td rowspan="1" colspan="1">88</td></tr><tr><td rowspan="3" colspan="1">Mesenterial filaments</td><td rowspan="1" colspan="1">Small basitrichs (K)</td><td rowspan="1" colspan="1">10.0–23.1 × 2.0–3.7</td><td rowspan="1" colspan="1">9/9</td><td rowspan="1" colspan="1">92</td></tr><tr><td rowspan="1" colspan="1">Large basitrichs (L)</td><td rowspan="1" colspan="1">(26.3)27.0–38.0 × (2.6)3.0–4.7</td><td rowspan="1" colspan="1">9/9</td><td rowspan="1" colspan="1">91</td></tr><tr><td rowspan="1" colspan="1">Microbasic <italic>p</italic>-mastigophores (M)</td><td rowspan="1" colspan="1">15.8–25.0 × (2.5)3.5–5.5(6.3)</td><td rowspan="1" colspan="1">9/9</td><td rowspan="1" colspan="1">92</td></tr></tbody></table></table-wrap></tp:treatment-sec><tp:treatment-sec sec-type="remarks" id="SECID0E2KAG"><title>Remarks.</title><p>Of the 53 specimens collected in this study and those examined in situ, we encountered five individuals having reduced protuberances. These morphotypes were only encountered along the southern Singapore shores.</p><p>While <xref ref-type="bibr" rid="B24">Klunzinger (1877)</xref> makes no mention of the etymology of the name, nor does it appear in Martens’ (1867, 1875) reports, the original species name is rendered as <italic><tp:taxon-name><tp:taxon-name-part taxon-name-part-type="genus" reg="Phymanthus"/><tp:taxon-name-part taxon-name-part-type="species" reg="pinnulatum">pinnulatum</tp:taxon-name-part></tp:taxon-name></italic>, made up of both a noun (<italic>pinnula</italic> = small wing) and a neuter, adjective forming suffix (-<italic>tum</italic>), thereby making it an adjective in the nominative singular (ICZN Article 11.9.1). Therein, the original spelling of the species name is incorrect. The species name, being an adjective in a genitive case, according to Article 31.2 of the International Code of Zoological Nomenclature (International Commission on Zoological Nomenclature 1999), must agree in gender with the genus. The gender of <italic><tp:taxon-name><tp:taxon-name-part taxon-name-part-type="genus" reg="Phymanthus">Phymanthus</tp:taxon-name-part></tp:taxon-name></italic> is masculine, therefore the species name is <italic><tp:taxon-name><tp:taxon-name-part taxon-name-part-type="genus" reg="Phymanthus"/><tp:taxon-name-part taxon-name-part-type="species" reg="pinnulatus">pinnulatus</tp:taxon-name-part></tp:taxon-name></italic> (see also <xref ref-type="bibr" rid="B12">Fautin 2016</xref>).</p></tp:treatment-sec><ref-list><ref id="B17"><mixed-citation xmlns:xlink="http://www.w3.org/1999/xlink" xlink:type="simple"><person-group><name name-style="western"><surname>Haddon</surname><given-names>AC</given-names></name></person-group> (<year>1898</year>) The <tp:taxon-name><tp:taxon-name-part taxon-name-part-type="order">Actiniaria</tp:taxon-name-part></tp:taxon-name> of Torres Straits. Scientific Transactions of the Royal Dublin Society series 2, 6: 393–520.</mixed-citation></ref><ref id="B5"><mixed-citation xmlns:xlink="http://www.w3.org/1999/xlink" xlink:type="simple"><person-group><name name-style="western"><surname>Carlgren</surname><given-names>O</given-names></name></person-group> (<year>1949</year>) <article-title>A survey of the <tp:taxon-name><tp:taxon-name-part taxon-name-part-type="order">Ptychodactiaria</tp:taxon-name-part></tp:taxon-name>, <tp:taxon-name><tp:taxon-name-part taxon-name-part-type="order">Corallimorpharia</tp:taxon-name-part></tp:taxon-name> and <tp:taxon-name><tp:taxon-name-part taxon-name-part-type="order">Actiniaria</tp:taxon-name-part></tp:taxon-name>.</article-title><source>Kungliga Svenska Vetenskaps Akademiens Handlingar</source><volume>1</volume>(<issue>1</issue>): <fpage>1</fpage>–<lpage>121</lpage>.</mixed-citation></ref><ref id="B12"><mixed-citation xmlns:xlink="http://www.w3.org/1999/xlink" xlink:type="simple"><person-group><name name-style="western"><surname>Fautin</surname><given-names>DG</given-names></name></person-group> (<year>2016</year>) <article-title>Catalog to families, genera, and species of orders <tp:taxon-name><tp:taxon-name-part taxon-name-part-type="order">Actiniaria</tp:taxon-name-part></tp:taxon-name> and <tp:taxon-name><tp:taxon-name-part taxon-name-part-type="order">Corallimorpharia</tp:taxon-name-part></tp:taxon-name> (<tp:taxon-name><tp:taxon-name-part taxon-name-part-type="phylum">Cnidaria</tp:taxon-name-part></tp:taxon-name>: <tp:taxon-name><tp:taxon-name-part taxon-name-part-type="class">Anthozoa</tp:taxon-name-part></tp:taxon-name>).</article-title><source>Zootaxa</source><volume>4145</volume>(<issue>1</issue>): <fpage>1</fpage>–<lpage>449</lpage>. <ext-link xlink:type="simple" ext-link-type="doi" xlink:href="10.11646/zootaxa.4145.1.1">https://doi.org/10.11646/zootaxa.4145.1.1</ext-link></mixed-citation></ref><ref id="B24"><mixed-citation xmlns:xlink="http://www.w3.org/1999/xlink" xlink:type="simple"><person-group><name name-style="western"><surname>Klunzinger</surname><given-names>CB</given-names></name></person-group> (<year>1877</year>) <source>Die Korallthiere des rothen Meeres,1: Die Alcyonarien und Malacodermen.</source><publisher-name>Verlag der Gutmann’schen Buchhandlung</publisher-name>, <publisher-loc>Berlin</publisher-loc>, <size units="page">98 pp</size>. [8 pls]</mixed-citation></ref></ref-list></tp:taxon-treatment>
